# Supplementary material for: Arbuscular Mycorrhizal Fungi Increase Nutritional Quality of Soilless Grown Lettuce while Overcoming Low Phosphorus Supply
Source: Foods. 2022 Nov 12;11(22):3612. doi: 10.3390/foods11223612 (PMC9689368; doi:10.3390/foods11223612)
Supplement: Supplementary file 1 [file foods-11-03612-s001.zip]

Archive with 1 entries (1 files):
- foods-2000183-supplementary.pdf
